# Supplementary material for: Protein content and HvNAM alleles in Nordic barley (Hordeum vulgare) during a century of breeding
Source: Hereditas. 2022 Jan 30;159:12. doi: 10.1186/s41065-022-00227-y (PMC8802435; doi:10.1186/s41065-022-00227-y)
Supplement: Supplementary file 1 — Additional file 1. [file 41065_2022_227_MOESM1_ESM.xlsx]

## Sheet: Blad1
	Cp	Cp	Cp	Cp	Cp	Cp	Cp
Accession-biological replicate	SplFact2 No RT mix control	SplFact2	HvNAM-1	HvNAM-2	SplFact2 (technical replicate)	HvNAM-1 (technical replicate)	HvNAM-2 (technical replicate)
Internal blank			32.06	33.93
NGB16752-1	25.67	22.49	21.08	28.70
NGB16752-2	30.15	22.78	21.75	27.85
NGB16752-3	30.49	23.24	21.83	28.75
NGB16752-4	28.50	22.68	22.30	27.33
NGB16752-5	29.84	23.27	21.75	28.91
NGB16752-6	27.48	22.27	21.80	27.90
NGB2070-1	31.65	25.61	25.73	30.17
NGB2070-2	30.00	24.74	23.77	29.07
NGB2070-3	31.74	25.12	24.54	28.85
NGB2070-4	31.24	25.08	23.97	29.24
NGB2070-5	31.44	27.51	28.73	31.97
NGB2072-1	28.27	24.79	23.26	29.91
NGB2072-2	30.92	24.33	23.19	29.98	23.72	22.25	28.69
NGB2072-3	29.81	24.50	22.29	30.46
NGB2072-5	28.63	24.75	22.52	27.83
NGB2072-6	28.44	24.62	25.03	31.09
NGB2105-1	29.12	23.15	23.15	30.09
NGB2105-2	28.90	23.56	22.29	30.23
NGB2105-3	26.42	23.72	23.48	30.05
NGB2105-4	28.74	23.26	22.97	29.18
NGB2105-5	28.28	23.50	22.61	27.95
NGB2105-6	30.43	22.92	23.00	29.94
NGB4613-1	34.14	30.21	29.42	33.52
NGB4613-2	26.05	22.89	22.95	28.71
NGB4613-3	29.91	23.62	23.85	29.87
NGB4613-4	28.86	23.78	24.06	28.55
NGB4613-5	27.90	23.48	21.94	27.91
NGB4613-6	28.12	23.23	23.08	28.56
NGB9343-1	30.68	24.02	23.10	28.81
NGB9343-2	29.63	24.80	22.27	30.47
NGB9343-3	31.50	28.59	27.92	31.96
NGB9343-4	30.17	26.22	26.69	32.19
NGB9343-5	27.18	24.52	24.74	31.09
NGB9343-6	31.27	26.29	25.86	31.81
NGB9942-1	31.22	24.69	23.08	28.96
NGB9942-2	29.10	24.43	23.70	29.66
NGB9942-3	31.38	25.03	24.13	28.48	24.66
NGB9942-4	31.18	24.63	22.11	28.79		21.29	27.76
NGB9942-5	29.58	24.68	22.97	29.45
NGB9942-6	30.70	24.73	23.23	30.60
NGB9944-2	28.23	23.46	21.05	28.23
NGB9944-3	29.56	22.99	22.61	29.63
NGB9944-4	31.24	25.58	26.29	29.33
NGB9944-5	29.29	23.51	21.84	29.14
NGB9944-6	29.70	24.96	24.71	30.97
No Template Control	34.53	35.00	35.00	35.00
